# Supplementary material for: Analysis of the PRA1 Genes in Cotton Identifies the Role of GhPRA1.B1-1A in Verticillium dahliae Resistance
Source: Genes (Basel). 2022 Apr 26;13(5):765. doi: 10.3390/genes13050765 (PMC9141244; doi:10.3390/genes13050765)
Supplement: Supplementary file 1 [file genes-13-00765-s001.zip]

Archive with 4 entries (4 files):
- Supplementary Figures.pdf
- Table S1.xlsx
- Table S2.pdf
- Table S3.xlsx
