# Supplementary material for: Analysis of the PRA1 Genes in Cotton Identifies the Role of GhPRA1.B1-1A in Verticillium dahliae Resistance
Source: Genes (Basel). 2022 Apr 26;13(5):765. doi: 10.3390/genes13050765 (PMC9141244; doi:10.3390/genes13050765)
Supplement: Supplementary file 1 [file genes-13-00765-s001.zip › Table S1.xlsx]

## Sheet: Sheet1
Table S1 The sequences of primers used in this study.
Primers	Sequence (5' to 3')
GhPRA1.B1-Q-F	GATCAGCCTCTCGTGGTCTTCG
GhPRA1.B1-Q-R	GAGAGGAATCCGGAGTTCGCAG
GhPRA1.B1-in-F	ACGGGGGACTCTAGAATGGCGTCCCCCGCGACC
GhPRA1.B1-in-R	TACCCATGTTAATTAACACGCGAGAGGCAACTGCAGGG
GhPRA1.B1-V-F	GTGAGTAAGGTTACCGAATTCTGACGACGTCTCAATCTACG
GhPRA1.B1-V-R	CGTGAGCTCGGTACCGGATCCCGAGGAGGACGAGGAGAGA
qAtSAND-F	AACTCTATGCAGCATTTGATCCACT
qAtSAND-R	TGATTGCATATCTTTATCGCCATC
tubulin-Q-F	AACAACAGTCCGATGGATAATTC
tubulin-Q-R	GTACCGGGCTCGAGATCG
GhPOD-Q-F	CCGCATAACCATCACAAG
GhPOD-Q-R	ACTCTCATCACCTTCAACA
GhNOA -Q-F	GAGGATGCTGAAAGACCTGCTA
GhNOA -Q-R	TCTCAACTGGCTTGGGTACATG
GhPR1-Q-F	TGCTGTAAATATGTGGGTTAATGAG
GhPR1-Q-R	GAAATTGCCTGGAGGAGAATAG
GhPR2-Q-F	CCACCAGCAGCAGAAGTTATCG
GhPR2-Q-R	TTCAAGGTTTGCACTCGGAAGA
GhPR4-Q-F	TTGCGGCAATGGCTTCAATC
GhPR4-Q-R	TGCTCTCACATTATTCGGCA
GhPR5-Q-F	GCCGTGATTCATACAGTTATCCTCA
GhPR5-Q-R	TTGGCTCTTACTTCCGACCATCT
GhPRA1.A1-1A-Q-F	CGTGGTCGTCCGTCAGCTAAAA
GhPRA1.A1-1A-Q-R	GCACAGTCAAGAGACCACAGGA
GhPRA1.A1-2A-Q-F	CACCATCCCTCGGTCATTCGTC
GhPRA1.A1-2A-Q-R	TCTTTTTGCTGAAGGACGCCCA
GhPRA1.A1-3D-Q-F	AGGAGGCCGGTTGCTGTTTTAG
GhPRA1.A1-3D-Q-R	GAGGCCGACCGCATATGTGAAT
GhPRA1.B1-1A-Q-F	GATCAGCCTCTCGTGGTCTTCG
GhPRA1.B1-1A-Q-R	GAGAGGAATCCGGAGTTCGCAG
GhPRA1.B1-2A-Q-F	CCCGTCCCGACAATTTAACGGA
GhPRA1.B1-2A-Q-R	ATAAGAAGAGCCAAGCGGCGAG
GhPRA1.B4-4A-Q-F	TTTTCGGACCGTGAGACCCTTG
GhPRA1.B4-4A-Q-R	GCTGCTGGTTCTTGGTCATCCA
GhPRA1.D-2A-Q-F	ATAGTTATCGCCGCGCTCTTCG
GhPRA1.D-2A-Q-R	GTCGTCTGTACTCCTCAACGCC
GhPRA1.D-2D-Q-F	GTCGGGGTTGGTTTCGTGATCT
GhPRA1.D-2D-Q-R	TTCCGTACGGCGACTCCAAATC
GhPRA1.E-1A-Q-F	CCGCATGAAGCGAAACCTGAAC
GhPRA1.E-1A-Q-R	GAGATTGGGTGCCATAGGAGGC
GhPRA1.E-2D-Q-F	GGTCGTCTTCGTAGCCTGGTTC
GhPRA1.E-2D-Q-R	AATTACGGCGAGGATAGCCAGC
GhPRA1.F2-2A-Q-F	CAACCTACGGCACTATCCCAGC
GhPRA1.F2-2A-Q-R	TGAGGGAGATGGGGTGCCATAA
GhPRA1.F2-3D-Q-F	CTTTCTGCCTCCCCATCTCTGC
GhPRA1.F2-3D-Q-R	TGAAGTAGGGTGCCAAAGGAGAGT
GhPRA1.G2-1D-Q-F	GGATCCACTCGTGTTATGGGGC
GhPRA1.G2-1D-Q-R	ATACTCCGCAAATCCAGACGGC
GhPRA1.H-1D-Q-F	TATCTCTCAGCGTCCCAGACCC
GhPRA1.H-1D-Q-R	TGAGCTTGGCGAATGGGTTGAA
GhUBQ7-Q-F	GAAGGCATTCCACCTGACCAAC
GhUBQ7-Q-R	ACTCAATCCCCACCAGCCTTCTGG
