# Supplementary material for: Analysis of the PRA1 Genes in Cotton Identifies the Role of GhPRA1.B1-1A in Verticillium dahliae Resistance
Source: Genes (Basel). 2022 Apr 26;13(5):765. doi: 10.3390/genes13050765 (PMC9141244; doi:10.3390/genes13050765)
Supplement: Supplementary file 1 [file genes-13-00765-s001.zip › Table S3.xlsx]

## Sheet: Sheet1
Table S3 Environmental stress related and hormone response elements detected in GhPRA1 promoters.
Environmental stress related elements
Gene ID	Site Name	Sequence	Position	Matrix score.	Strand	Organism	Functional description
Gh_A01G258000.1	ARE	AAACCA	62	6	+	Zea mays	cis-acting regulatory element essential for the anaerobic induction
Gh_A01G258000.1	ARE	AAACCA	819	6	-	Zea mays	cis-acting regulatory element essential for the anaerobic induction
Gh_A01G258000.1	ARE	AAACCA	1116	6	-	Zea mays	cis-acting regulatory element essential for the anaerobic induction
Gh_A01G258000.1	ARE	AAACCA	1402	6	-	Zea mays	cis-acting regulatory element essential for the anaerobic induction
Gh_A01G258000.1	STRE	AGGGG	845	5	+	Arabidopsis thaliana
Gh_A01G258000.1	STRE	AGGGG	1916	5	-	Arabidopsis thaliana
Gh_A01G258000.1	STRE	AGGGG	1950	5	-	Arabidopsis thaliana
Gh_A01G258000.1	ARE	AAACCA	1568	6	+	Zea mays	cis-acting regulatory element essential for the anaerobic induction
Gh_A02G142200.1	MBS	CAACTG	148	6	-	Arabidopsis thaliana	MYB binding site involved in drought-inducibility
Gh_A02G142200.1	MBS	CAACTG	558	6	+	Arabidopsis thaliana	MYB binding site involved in drought-inducibility
Gh_A02G142200.1	ARE	AAACCA	65	6	+	Zea mays	cis-acting regulatory element essential for the anaerobic induction
Gh_A02G142200.1	ARE	AAACCA	772	6	+	Zea mays	cis-acting regulatory element essential for the anaerobic induction
Gh_A02G142200.1	ARE	AAACCA	1484	6	-	Zea mays	cis-acting regulatory element essential for the anaerobic induction
Gh_A02G142200.1	ARE	AAACCA	1604	6	+	Zea mays	cis-acting regulatory element essential for the anaerobic induction
Gh_A02G142200.1	ARE	AAACCA	1614	6	-	Zea mays	cis-acting regulatory element essential for the anaerobic induction
Gh_A04G042500.1	ARE	AAACCA	711	6	+	Zea mays	cis-acting regulatory element essential for the anaerobic induction
Gh_A04G042500.1	ARE	AAACCA	867	6	-	Zea mays	cis-acting regulatory element essential for the anaerobic induction
Gh_A04G042500.1	ARE	AAACCA	1295	6	-	Zea mays	cis-acting regulatory element essential for the anaerobic induction
Gh_A04G042500.1	GC-motif	CCCCCG	438	6	-	Zea mays	enhancer-like element involved in anoxic specific inducibility
Gh_A04G042500.1	STRE	AGGGG	432	5	+	Arabidopsis thaliana
Gh_A04G042500.1	STRE	AGGGG	833	5	+	Arabidopsis thaliana
Gh_A04G105000.1	LTR	CCGAAA	759	6	+	Hordeum vulgare	cis-acting element involved in low-temperature responsiveness
Gh_A04G105000.1	MBS	CAACTG	1053	6	-	Arabidopsis thaliana	MYB binding site involved in drought-inducibility
Gh_A04G105000.1	STRE	AGGGG	751	5	+	Arabidopsis thaliana
Gh_A04G105000.1	STRE	AGGGG	1464	5	-	Arabidopsis thaliana
Gh_A04G105000.1	STRE	AGGGG	1948	5	-	Arabidopsis thaliana
Gh_A04G105000.1	STRE	AGGGG	1976	5	+	Arabidopsis thaliana
Gh_A04G105000.1	ARE	AAACCA	1740	6	+	Zea mays	cis-acting regulatory element essential for the anaerobic induction
Gh_A06G188100.1	WUN-motif	AAATTACTA	915	9	+	Nicotiana glutinosa
Gh_A06G188100.1	ARE	AAACCA	1053	6	+	Zea mays	cis-acting regulatory element essential for the anaerobic induction
Gh_A07G234800.1	ARE	AAACCA	647	6	-	Zea mays	cis-acting regulatory element essential for the anaerobic induction
Gh_A07G234800.1	MBS	CAACTG	603	6	-	Arabidopsis thaliana	MYB binding site involved in drought-inducibility
Gh_A07G234800.1	MBS	CAACTG	1470	6	+	Arabidopsis thaliana	MYB binding site involved in drought-inducibility
Gh_A07G234800.1	STRE	AGGGG	539	5	-	Arabidopsis thaliana
Gh_A07G234800.1	circadian	CAAAGATATC	224	9	-	Lycopersicon esculentum	cis-acting regulatory element involved in circadian control
Gh_A08G031500.1	STRE	AGGGG	450	5	-	Arabidopsis thaliana
Gh_A08G031500.1	ARE	AAACCA	1555	6	+	Zea mays	cis-acting regulatory element essential for the anaerobic induction
Gh_A08G230400.1	ARE	AAACCA	9	6	-	Zea mays	cis-acting regulatory element essential for the anaerobic induction
Gh_A08G230400.1	ARE	AAACCA	1113	6	-	Zea mays	cis-acting regulatory element essential for the anaerobic induction
Gh_A08G230400.1	ARE	AAACCA	1409	6	-	Zea mays	cis-acting regulatory element essential for the anaerobic induction
Gh_A08G230400.1	STRE	AGGGG	1108	5	+	Arabidopsis thaliana
Gh_A08G281100.1	GC-motif	CCCCCG	1289	6	+	Zea mays	enhancer-like element involved in anoxic specific inducibility
Gh_A08G281100.1	ARE	AAACCA	48	6	-	Zea mays	cis-acting regulatory element essential for the anaerobic induction
Gh_A08G281100.1	ARE	AAACCA	225	6	+	Zea mays	cis-acting regulatory element essential for the anaerobic induction
Gh_A08G281100.1	ARE	AAACCA	1108	6	+	Zea mays	cis-acting regulatory element essential for the anaerobic induction
Gh_A08G281100.1	ARE	AAACCA	1695	6	+	Zea mays	cis-acting regulatory element essential for the anaerobic induction
Gh_A08G281100.1	ARE	AAACCA	1772	6	+	Zea mays	cis-acting regulatory element essential for the anaerobic induction
Gh_A08G281100.1	MBS	CAACTG	1468	6	+	Arabidopsis thaliana	MYB binding site involved in drought-inducibility
Gh_A09G173100.1	WUN-motif	AAATTTCCT	1517	9	-	Brassica oleracea	wound-responsive element
Gh_A09G173100.1	MBS	CAACTG	1705	6	-	Arabidopsis thaliana	MYB binding site involved in drought-inducibility
Gh_A09G173100.1	STRE	AGGGG	1620	5	+	Arabidopsis thaliana
Gh_A09G173100.1	STRE	AGGGG	1892	5	-	Arabidopsis thaliana
Gh_A09G187600.1	LTR	CCGAAA	1122	6	+	Hordeum vulgare	cis-acting element involved in low-temperature responsiveness
Gh_A09G187600.1	MBS	CAACTG	691	6	-	Arabidopsis thaliana	MYB binding site involved in drought-inducibility
Gh_A09G187600.1	TC-rich repeats	GTTTTCTTAC	592	9	+	Nicotiana tabacum	cis-acting element involved in defense and stress responsiveness
Gh_A09G187600.1	ARE	AAACCA	911	6	+	Zea mays	cis-acting regulatory element essential for the anaerobic induction
Gh_A09G187600.1	STRE	AGGGG	229	5	-	Arabidopsis thaliana
Gh_A09G187600.1	STRE	AGGGG	1650	5	-	Arabidopsis thaliana
Gh_A09G247600.1	ARE	AAACCA	27	6	+	Zea mays	cis-acting regulatory element essential for the anaerobic induction
Gh_A09G247600.1	ARE	AAACCA	76	6	-	Zea mays	cis-acting regulatory element essential for the anaerobic induction
Gh_A09G247600.1	ARE	AAACCA	397	6	-	Zea mays	cis-acting regulatory element essential for the anaerobic induction
Gh_A09G247600.1	ARE	AAACCA	1176	6	+	Zea mays	cis-acting regulatory element essential for the anaerobic induction
Gh_A09G247600.1	ARE	AAACCA	1367	6	-	Zea mays	cis-acting regulatory element essential for the anaerobic induction
Gh_A09G247600.1	ARE	AAACCA	1875	6	-	Zea mays	cis-acting regulatory element essential for the anaerobic induction
Gh_A09G247600.1	ARE	AAACCA	1940	6	+	Zea mays	cis-acting regulatory element essential for the anaerobic induction
Gh_A09G247600.1	circadian	CAAAGATATC	1885	9	-	Lycopersicon esculentum	cis-acting regulatory element involved in circadian control
Gh_A09G247600.1	TC-rich repeats	ATTCTCTAAC	913	9	+	Nicotiana tabacum	cis-acting element involved in defense and stress responsiveness
Gh_A10G049300.1	ARE	AAACCA	1035	6	-	Zea mays	cis-acting regulatory element essential for the anaerobic induction
Gh_A10G049300.1	ARE	AAACCA	1279	6	-	Zea mays	cis-acting regulatory element essential for the anaerobic induction
Gh_A10G049300.1	ARE	AAACCA	1312	6	-	Zea mays	cis-acting regulatory element essential for the anaerobic induction
Gh_A10G049300.1	ARE	AAACCA	1361	6	-	Zea mays	cis-acting regulatory element essential for the anaerobic induction
Gh_A10G049300.1	ARE	AAACCA	1387	6	-	Zea mays	cis-acting regulatory element essential for the anaerobic induction
Gh_A10G049300.1	ARE	AAACCA	1954	6	+	Zea mays	cis-acting regulatory element essential for the anaerobic induction
Gh_A10G049300.1	STRE	AGGGG	1025	5	+	Arabidopsis thaliana
Gh_A10G049300.1	STRE	AGGGG	1873	5	-	Arabidopsis thaliana
Gh_A10G049300.1	GC-motif	CCCCCG	416	6	+	Zea mays	enhancer-like element involved in anoxic specific inducibility
Gh_A10G248000.1	MBS	CAACTG	209	6	-	Arabidopsis thaliana	MYB binding site involved in drought-inducibility
Gh_A10G248000.1	MBS	CAACTG	1062	6	-	Arabidopsis thaliana	MYB binding site involved in drought-inducibility
Gh_A10G248000.1	ARE	AAACCA	1408	6	+	Zea mays	cis-acting regulatory element essential for the anaerobic induction
Gh_A10G248000.1	STRE	AGGGG	119	5	-	Arabidopsis thaliana
Gh_A10G248000.1	STRE	AGGGG	757	5	+	Arabidopsis thaliana
Gh_A10G248000.1	STRE	AGGGG	1145	5	+	Arabidopsis thaliana
Gh_A10G248000.1	STRE	AGGGG	1901	5	-	Arabidopsis thaliana
Gh_A11G031900.1	ARE	AAACCA	156	6	-	Zea mays	cis-acting regulatory element essential for the anaerobic induction
Gh_A11G031900.1	LTR	CCGAAA	1668	6	+	Hordeum vulgare	cis-acting element involved in low-temperature responsiveness
Gh_A11G031900.1	TC-rich repeats	GTTTTCTTAC	1457	9	+	Nicotiana tabacum	cis-acting element involved in defense and stress responsiveness
Gh_A11G031900.1	TC-rich repeats	ATTCTCTAAC	1546	9	+	Nicotiana tabacum	cis-acting element involved in defense and stress responsiveness
Gh_A11G031900.1	STRE	AGGGG	118	5	-	Arabidopsis thaliana
Gh_A11G031900.1	STRE	AGGGG	142	5	+	Arabidopsis thaliana
Gh_A11G031900.1	STRE	AGGGG	1876	5	-	Arabidopsis thaliana
Gh_A11G135200.1	ARE	AAACCA	216	6	+	Zea mays	cis-acting regulatory element essential for the anaerobic induction
Gh_A11G135200.1	ARE	AAACCA	1844	6	-	Zea mays	cis-acting regulatory element essential for the anaerobic induction
Gh_A11G135200.1	STRE	AGGGG	749	5	+	Arabidopsis thaliana
Gh_A11G135200.1	STRE	AGGGG	1188	5	-	Arabidopsis thaliana
Gh_A13G095600.1	LTR	CCGAAA	1040	6	-	Hordeum vulgare	cis-acting element involved in low-temperature responsiveness
Gh_A13G095600.1	STRE	AGGGG	838	5	+	Arabidopsis thaliana
Gh_A13G220200.1	LTR	CCGAAA	1273	6	-	Hordeum vulgare	cis-acting element involved in low-temperature responsiveness
Gh_A13G220200.1	ARE	AAACCA	65	6	-	Zea mays	cis-acting regulatory element essential for the anaerobic induction
Gh_A13G220200.1	ARE	AAACCA	1054	6	-	Zea mays	cis-acting regulatory element essential for the anaerobic induction
Gh_D01G252300.1	ARE	AAACCA	106	6	+	Zea mays	cis-acting regulatory element essential for the anaerobic induction
Gh_D01G252300.1	ARE	AAACCA	865	6	-	Zea mays	cis-acting regulatory element essential for the anaerobic induction
Gh_D01G252300.1	ARE	AAACCA	1393	6	-	Zea mays	cis-acting regulatory element essential for the anaerobic induction
Gh_D01G252300.1	STRE	AGGGG	891	5	+	Arabidopsis thaliana
Gh_D01G252300.1	STRE	AGGGG	1922	5	-	Arabidopsis thaliana
Gh_D03G062200.1	ARE	AAACCA	52	6	+	Zea mays	cis-acting regulatory element essential for the anaerobic induction
Gh_D03G062200.1	ARE	AAACCA	755	6	+	Zea mays	cis-acting regulatory element essential for the anaerobic induction
Gh_D03G062200.1	ARE	AAACCA	1491	6	-	Zea mays	cis-acting regulatory element essential for the anaerobic induction
Gh_D03G062200.1	ARE	AAACCA	1625	6	+	Zea mays	cis-acting regulatory element essential for the anaerobic induction
Gh_D03G062200.1	ARE	AAACCA	1635	6	-	Zea mays	cis-acting regulatory element essential for the anaerobic induction
Gh_D03G062200.1	MBS	CAACTG	135	6	-	Arabidopsis thaliana	MYB binding site involved in drought-inducibility
Gh_D03G062200.1	MBS	CAACTG	541	6	+	Arabidopsis thaliana	MYB binding site involved in drought-inducibility
Gh_D03G062200.1	STRE	AGGGG	1404	5	+	Arabidopsis thaliana
Gh_D04G143000.1	LTR	CCGAAA	761	6	+	Hordeum vulgare	cis-acting element involved in low-temperature responsiveness
Gh_D04G143000.1	STRE	AGGGG	1464	5	-	Arabidopsis thaliana
Gh_D04G143000.1	STRE	AGGGG	1948	5	-	Arabidopsis thaliana
Gh_D04G143000.1	STRE	AGGGG	1976	5	+	Arabidopsis thaliana
Gh_D05G353900.1	GC-motif	CCCCCG	533	6	-	Zea mays	enhancer-like element involved in anoxic specific inducibility
Gh_D05G353900.1	MBS	CAACTG	1272	6	-	Arabidopsis thaliana	MYB binding site involved in drought-inducibility
Gh_D05G353900.1	ARE	AAACCA	806	6	+	Zea mays	cis-acting regulatory element essential for the anaerobic induction
Gh_D05G353900.1	ARE	AAACCA	965	6	-	Zea mays	cis-acting regulatory element essential for the anaerobic induction
Gh_D05G353900.1	ARE	AAACCA	1402	6	-	Zea mays	cis-acting regulatory element essential for the anaerobic induction
Gh_D05G353900.1	ARE	AAACCA	1912	6	+	Zea mays	cis-acting regulatory element essential for the anaerobic induction
Gh_D05G353900.1	STRE	AGGGG	522	5	+	Arabidopsis thaliana
Gh_D05G353900.1	STRE	AGGGG	527	5	+	Arabidopsis thaliana
Gh_D05G353900.1	STRE	AGGGG	920	5	-	Arabidopsis thaliana
Gh_D06G190300.1	ARE	AAACCA	1264	6	-	Zea mays	cis-acting regulatory element essential for the anaerobic induction
Gh_D06G190300.1	ARE	AAACCA	1628	6	+	Zea mays	cis-acting regulatory element essential for the anaerobic induction
Gh_D06G190300.1	MBS	CAACTG	805	6	-	Arabidopsis thaliana	MYB binding site involved in drought-inducibility
Gh_D06G190300.1	MBS	CAACTG	1256	6	-	Arabidopsis thaliana	MYB binding site involved in drought-inducibility
Gh_D06G190300.1	MBS	CAACTG	1281	6	+	Arabidopsis thaliana	MYB binding site involved in drought-inducibility
Gh_D06G190300.1	STRE	AGGGG	352	5	-	Arabidopsis thaliana
Gh_D07G232500.1	ARE	AAACCA	660	6	-	Zea mays	cis-acting regulatory element essential for the anaerobic induction
Gh_D07G232500.1	MBS	CAACTG	616	6	-	Arabidopsis thaliana	MYB binding site involved in drought-inducibility
Gh_D07G232500.1	MBS	CAACTG	1496	6	+	Arabidopsis thaliana	MYB binding site involved in drought-inducibility
Gh_D07G232500.1	STRE	AGGGG	552	5	-	Arabidopsis thaliana
Gh_D08G031300.1	TC-rich repeats	ATTCTCTAAC	946	9	-	Nicotiana tabacum	cis-acting element involved in defense and stress responsiveness
Gh_D08G031300.1	MBS	CAACTG	1804	6	+	Arabidopsis thaliana	MYB binding site involved in drought-inducibility
Gh_D08G031300.1	ARE	AAACCA	73	6	-	Zea mays	cis-acting regulatory element essential for the anaerobic induction
Gh_D08G031300.1	ARE	AAACCA	734	6	+	Zea mays	cis-acting regulatory element essential for the anaerobic induction
Gh_D08G031300.1	ARE	AAACCA	806	6	-	Zea mays	cis-acting regulatory element essential for the anaerobic induction
Gh_D08G031300.1	ARE	AAACCA	1087	6	-	Zea mays	cis-acting regulatory element essential for the anaerobic induction
Gh_D08G031300.1	ARE	AAACCA	1550	6	-	Zea mays	cis-acting regulatory element essential for the anaerobic induction
Gh_D08G031300.1	ARE	AAACCA	1828	6	+	Zea mays	cis-acting regulatory element essential for the anaerobic induction
Gh_D08G031300.1	ARE	AAACCA	1959	6	+	Zea mays	cis-acting regulatory element essential for the anaerobic induction
Gh_D08G223400.1	STRE	AGGGG	1635	5	+	Arabidopsis thaliana
Gh_D08G223400.1	MBS	CAACTG	1728	6	-	Arabidopsis thaliana	MYB binding site involved in drought-inducibility
Gh_D08G223400.1	LTR	CCGAAA	733	6	-	Hordeum vulgare	cis-acting element involved in low-temperature responsiveness
Gh_D08G223400.1	ARE	AAACCA	623	6	-	Zea mays	cis-acting regulatory element essential for the anaerobic induction
Gh_D08G223400.1	ARE	AAACCA	1409	6	-	Zea mays	cis-acting regulatory element essential for the anaerobic induction
Gh_D08G271500.1	ARE	AAACCA	761	6	-	Zea mays	cis-acting regulatory element essential for the anaerobic induction
Gh_D08G271500.1	ARE	AAACCA	1193	6	+	Zea mays	cis-acting regulatory element essential for the anaerobic induction
Gh_D08G271500.1	ARE	AAACCA	1810	6	+	Zea mays	cis-acting regulatory element essential for the anaerobic induction
Gh_D08G271500.1	ARE	AAACCA	1886	6	+	Zea mays	cis-acting regulatory element essential for the anaerobic induction
Gh_D08G271500.1	MBS	CAACTG	1488	6	+	Arabidopsis thaliana	MYB binding site involved in drought-inducibility
Gh_D08G271500.1	MBS	CAACTG	1583	6	+	Arabidopsis thaliana	MYB binding site involved in drought-inducibility
Gh_D08G271500.1	LTR	CCGAAA	169	6	+	Hordeum vulgare	cis-acting element involved in low-temperature responsiveness
Gh_D09G164300.1	MBS	CAACTG	1704	6	-	Arabidopsis thaliana	MYB binding site involved in drought-inducibility
Gh_D09G164300.1	ARE	AAACCA	1383	6	-	Zea mays	cis-acting regulatory element essential for the anaerobic induction
Gh_D09G164300.1	STRE	AGGGG	136	5	-	Arabidopsis thaliana
Gh_D09G164300.1	STRE	AGGGG	1474	5	+	Arabidopsis thaliana
Gh_D09G164300.1	STRE	AGGGG	1481	5	+	Arabidopsis thaliana
Gh_D09G179300.1	ARE	AAACCA	917	6	+	Zea mays	cis-acting regulatory element essential for the anaerobic induction
Gh_D09G179300.1	LTR	CCGAAA	1477	6	+	Hordeum vulgare	cis-acting element involved in low-temperature responsiveness
Gh_D09G179300.1	MBS	CAACTG	691	6	-	Arabidopsis thaliana	MYB binding site involved in drought-inducibility
Gh_D09G179300.1	TC-rich repeats	GTTTTCTTAC	589	9	+	Nicotiana tabacum	cis-acting element involved in defense and stress responsiveness
Gh_D09G179300.1	STRE	AGGGG	224	5	-	Arabidopsis thaliana
Gh_D09G238600.1	TC-rich repeats	ATTCTCTAAC	1615	9	-	Nicotiana tabacum	cis-acting element involved in defense and stress responsiveness
Gh_D09G238600.1	circadian	CAAAGATATC	1885	9	-	Lycopersicon esculentum	cis-acting regulatory element involved in circadian control
Gh_D09G238600.1	ARE	AAACCA	552	6	+	Zea mays	cis-acting regulatory element essential for the anaerobic induction
Gh_D09G238600.1	ARE	AAACCA	1516	6	+	Zea mays	cis-acting regulatory element essential for the anaerobic induction
Gh_D09G238600.1	ARE	AAACCA	1625	6	-	Zea mays	cis-acting regulatory element essential for the anaerobic induction
Gh_D09G238600.1	ARE	AAACCA	1875	6	-	Zea mays	cis-acting regulatory element essential for the anaerobic induction
Gh_D09G238600.1	ARE	AAACCA	1940	6	+	Zea mays	cis-acting regulatory element essential for the anaerobic induction
Gh_D10G062400.1	ARE	AAACCA	1248	6	-	Zea mays	cis-acting regulatory element essential for the anaerobic induction
Gh_D10G062400.1	ARE	AAACCA	1282	6	-	Zea mays	cis-acting regulatory element essential for the anaerobic induction
Gh_D10G062400.1	ARE	AAACCA	1364	6	-	Zea mays	cis-acting regulatory element essential for the anaerobic induction
Gh_D10G062400.1	ARE	AAACCA	1953	6	+	Zea mays	cis-acting regulatory element essential for the anaerobic induction
Gh_D10G062400.1	LTR	CCGAAA	1950	6	+	Hordeum vulgare	cis-acting element involved in low-temperature responsiveness
Gh_D10G062400.1	GC-motif	CCCCCG	299	6	-	Zea mays	enhancer-like element involved in anoxic specific inducibility
Gh_D10G062400.1	STRE	AGGGG	932	5	-	Arabidopsis thaliana
Gh_D10G062400.1	STRE	AGGGG	1032	5	+	Arabidopsis thaliana
Gh_D10G280100.1	LTR	CCGAAA	1151	6	+	Hordeum vulgare	cis-acting element involved in low-temperature responsiveness
Gh_D10G280100.1	MBS	CAACTG	267	6	-	Arabidopsis thaliana	MYB binding site involved in drought-inducibility
Gh_D10G280100.1	MBS	CAACTG	1062	6	-	Arabidopsis thaliana	MYB binding site involved in drought-inducibility
Gh_D10G280100.1	MBS	CAACTG	1369	6	-	Arabidopsis thaliana	MYB binding site involved in drought-inducibility
Gh_D10G280100.1	STRE	AGGGG	177	5	-	Arabidopsis thaliana
Gh_D10G280100.1	STRE	AGGGG	486	5	-	Arabidopsis thaliana
Gh_D10G280100.1	STRE	AGGGG	757	5	+	Arabidopsis thaliana
Gh_D10G280100.1	STRE	AGGGG	1140	5	+	Arabidopsis thaliana
Gh_D10G280100.1	STRE	AGGGG	1167	5	+	Arabidopsis thaliana
Gh_D11G032300.1	ARE	AAACCA	39	6	-	Zea mays	cis-acting regulatory element essential for the anaerobic induction
Gh_D11G032300.1	ARE	AAACCA	1323	6	-	Zea mays	cis-acting regulatory element essential for the anaerobic induction
Gh_D11G032300.1	STRE	AGGGG	101	5	+	Arabidopsis thaliana
Gh_D11G032300.1	STRE	AGGGG	1906	5	-	Arabidopsis thaliana
Gh_D11G136100.1	ARE	AAACCA	233	6	-	Zea mays	cis-acting regulatory element essential for the anaerobic induction
Gh_D11G136100.1	ARE	AAACCA	344	6	+	Zea mays	cis-acting regulatory element essential for the anaerobic induction
Gh_D11G136100.1	STRE	AGGGG	961	5	+	Arabidopsis thaliana
Gh_D11G280400.1	ARE	AAACCA	144	6	+	Zea mays	cis-acting regulatory element essential for the anaerobic induction
Gh_D11G280400.1	ARE	AAACCA	250	6	-	Zea mays	cis-acting regulatory element essential for the anaerobic induction
Gh_D11G280400.1	ARE	AAACCA	379	6	+	Zea mays	cis-acting regulatory element essential for the anaerobic induction
Gh_D11G280400.1	MBS	CAACTG	350	6	-	Arabidopsis thaliana	MYB binding site involved in drought-inducibility
Gh_D13G223400.1	ARE	AAACCA	56	6	-	Zea mays	cis-acting regulatory element essential for the anaerobic induction
Gh_D13G223400.1	ARE	AAACCA	962	6	-	Zea mays	cis-acting regulatory element essential for the anaerobic induction
Gh_D13G223400.1	ARE	AAACCA	1034	6	-	Zea mays	cis-acting regulatory element essential for the anaerobic induction
Gh_D13G223400.1	TC-rich repeats	GTTTTCTTAC	964	9	+	Nicotiana tabacum	cis-acting element involved in defense and stress responsiveness
Gh_D13G223400.1	LTR	CCGAAA	596	6	+	Hordeum vulgare	cis-acting element involved in low-temperature responsiveness
Gh_D13G223400.1	LTR	CCGAAA	910	6	+	Hordeum vulgare	cis-acting element involved in low-temperature responsiveness
Gh_D13G107200.1	STRE	AGGGG	589	5	+	Arabidopsis thaliana
Gh_D13G107200.1	STRE	AGGGG	790	5	+	Arabidopsis thaliana
Hormone response elements
Gene ID	Site Name	Sequence	Position	Matrix score.	Strand	Organism	Function
Gh_A01G258000.1	ABRE	ACGTG	592	5	+	Arabidopsis thaliana	cis-acting element involved in the abscisic acid responsiveness
Gh_A01G258000.1	ABRE	ACGTG	909	5	-	Arabidopsis thaliana	cis-acting element involved in the abscisic acid responsiveness
Gh_A01G258000.1	P-box	CCTTTTG	1825	7	-	Oryza sativa	gibberellin-responsive element
Gh_A02G142200.1	TCA-element	CCATCTTTTT	812	9	-	Nicotiana tabacum	cis-acting element involved in salicylic acid responsiveness
Gh_A02G142200.1	TCA-element	CCATCTTTTT	1639	9	-	Nicotiana tabacum	cis-acting element involved in salicylic acid responsiveness
Gh_A02G142200.1	P-box	CCTTTTG	983	7	+	Oryza sativa	gibberellin-responsive element
Gh_A02G142200.1	P-box	CCTTTTG	1226	7	+	Oryza sativa	gibberellin-responsive element
Gh_A02G142200.1	P-box	CCTTTTG	1241	7	-	Oryza sativa	gibberellin-responsive element
Gh_A02G142200.1	CGTCA-motif	CGTCA	922	5	-	Hordeum vulgare	cis-acting regulatory element involved in the MeJA-responsiveness
Gh_A02G142200.1	CGTCA-motif	CGTCA	925	5	+	Hordeum vulgare	cis-acting regulatory element involved in the MeJA-responsiveness
Gh_A04G042500.1	TCA-element	CCATCTTTTT	763	9	+	Nicotiana tabacum	cis-acting element involved in salicylic acid responsiveness
Gh_A04G105000.1	TGACG-motif	TGACG	230	5	+	Hordeum vulgare	cis-acting regulatory element involved in the MeJA-responsiveness
Gh_A04G105000.1	CGTCA-motif	CGTCA	230	5	-	Hordeum vulgare	cis-acting regulatory element involved in the MeJA-responsiveness
Gh_A04G105000.1	ABRE	AACCCGG	1687	7	+	Arabidopsis thaliana	cis-acting element involved in the abscisic acid responsiveness
Gh_A04G105000.1	ABRE	ACGTG	1850	5	-	Arabidopsis thaliana	cis-acting element involved in the abscisic acid responsiveness
Gh_A06G188100.1	ERE	ATTTTAAA	965	8	-	Nicotiana glutinos
Gh_A06G188100.1	ERE	ATTTTAAA	1691	8	+	Nicotiana glutinos
Gh_A06G188100.1	TGACG-motif	TGACG	1238	5	+	Hordeum vulgare	cis-acting regulatory element involved in the MeJA-responsiveness
Gh_A06G188100.1	CGTCA-motif	CGTCA	1238	5	-	Hordeum vulgare	cis-acting regulatory element involved in the MeJA-responsiveness
Gh_A06G188100.1	ABRE	ACGTG	1240	5	+	Arabidopsis thaliana	cis-acting element involved in the abscisic acid responsiveness
Gh_A06G188100.1	ABRE	ACGTG	1246	5	-	Arabidopsis thaliana	cis-acting element involved in the abscisic acid responsiveness
Gh_A06G188100.1	TCA-element	CCATCTTTTT	1969	9	+	Nicotiana tabacum	cis-acting element involved in salicylic acid responsiveness
Gh_A06G188100.1	TGA-element	AACGAC	1911	6	+	Brassica oleracea	auxin-responsive element
Gh_A06G188100.1	TATC-box	TATCCCA	1038	7	+	Oryza sativa	cis-acting element involved in gibberellin-responsiveness
Gh_A07G234800.1	TGA-element	AACGAC	1789	6	-	Brassica oleracea	auxin-responsive element
Gh_A07G234800.1	ABRE	CACGTG	768	6	+	Arabidopsis thaliana	cis-acting element involved in the abscisic acid responsiveness
Gh_A07G234800.1	ABRE	ACGTG	769	5	+	Arabidopsis thaliana	cis-acting element involved in the abscisic acid responsiveness
Gh_A07G234800.1	ABRE	CACGTG	944	6	+	Arabidopsis thaliana	cis-acting element involved in the abscisic acid responsiveness
Gh_A07G234800.1	ABRE	ACGTG	945	5	+	Arabidopsis thaliana	cis-acting element involved in the abscisic acid responsiveness
Gh_A07G234800.1	GARE-motif	TCTGTTG	400	7	-	Brassica oleracea	gibberellin-responsive element
Gh_A07G234800.1	CGTCA-motif	CGTCA	706	5	+	Hordeum vulgare	cis-acting regulatory element involved in the MeJA-responsiveness
Gh_A07G234800.1	TGACG-motif	TGACG	706	5	-	Hordeum vulgare	cis-acting regulatory element involved in the MeJA-responsiveness
Gh_A07G234800.1	TGA-element	AACGAC	1789	6	-	Brassica oleracea	auxin-responsive element
Gh_A07G234800.1	ERE	ATTTCATA	1245	8	+	Nicotiana glutinos
Gh_A08G031500.1	TCA-element	CCATCTTTTT	1506	9	+	Nicotiana tabacum	cis-acting element involved in salicylic acid responsiveness
Gh_A08G031500.1	TCA-element	CCATCTTTTT	1833	9	-	Nicotiana tabacum	cis-acting element involved in salicylic acid responsiveness
Gh_A08G031500.1	ABRE	CACGTG	1278	6	-	Arabidopsis thaliana	cis-acting element involved in the abscisic acid responsiveness
Gh_A08G031500.1	ABRE	ACGTG	1279	5	+	Arabidopsis thaliana	cis-acting element involved in the abscisic acid responsiveness
Gh_A08G031500.1	ABRE	ACGTG	1792	5	-	Arabidopsis thaliana	cis-acting element involved in the abscisic acid responsiveness
Gh_A08G031500.1	TGACG-motif	TGACG	400	5	-	Hordeum vulgare	cis-acting regulatory element involved in the MeJA-responsiveness
Gh_A08G031500.1	TGACG-motif	TGACG	1880	5	+	Hordeum vulgare	cis-acting regulatory element involved in the MeJA-responsiveness
Gh_A08G031500.1	CGTCA-motif	CGTCA	400	5	+	Hordeum vulgare	cis-acting regulatory element involved in the MeJA-responsiveness
Gh_A08G031500.1	CGTCA-motif	CGTCA	1880	5	-	Hordeum vulgare	cis-acting regulatory element involved in the MeJA-responsiveness
Gh_A08G031500.1	ERE	ATTTTAAA	934	8	+	Nicotiana glutinos
Gh_A08G031500.1	ERE	ATTTTAAA	989	8	+	Nicotiana glutinos
Gh_A08G031500.1	ERE	ATTTCATA	1149	8	+	Nicotiana glutinos
Gh_A08G031500.1	ERE	ATTTTAAA	1347	8	+	Nicotiana glutinos
Gh_A08G031500.1	ERE	ATTTTAAA	1354	8	+	Nicotiana glutinos
Gh_A08G031500.1	ERE	ATTTCATA	1447	8	-	Nicotiana glutinos
Gh_A08G031500.1	ERE	ATTTTAAA	1655	8	-	Nicotiana glutinos
Gh_A08G230400.1	TCA-element	CCATCTTTTT	1025	9	-	Nicotiana tabacum	cis-acting element involved in salicylic acid responsiveness
Gh_A08G230400.1	ABRE	ACGTG	160	5	+	Arabidopsis thaliana	cis-acting element involved in the abscisic acid responsiveness
Gh_A08G230400.1	ABRE	ACGTG	291	5	+	Arabidopsis thaliana	cis-acting element involved in the abscisic acid responsiveness
Gh_A08G230400.1	ABRE	CACGTG	1817	6	-	Arabidopsis thaliana	cis-acting element involved in the abscisic acid responsiveness
Gh_A08G230400.1	ABRE	ACGTG	1818	5	+	Arabidopsis thaliana	cis-acting element involved in the abscisic acid responsiveness
Gh_A08G230400.1	P-box	CCTTTTG	715	7	+	Oryza sativa	gibberellin-responsive element
Gh_A08G230400.1	ERE	ATTTTAAA	229	8	-	Nicotiana glutinos
Gh_A08G230400.1	ERE	ATTTTAAA	1087	8	-	Nicotiana glutinos
Gh_A08G281100.1	TCA-element	CCATCTTTTT	1809	9	+	Nicotiana tabacum	cis-acting element involved in salicylic acid responsiveness
Gh_A08G281100.1	ABRE	ACGTG	91	5	+	Arabidopsis thaliana	cis-acting element involved in the abscisic acid responsiveness
Gh_A08G281100.1	ABRE	ACGTG	323	5	-	Arabidopsis thaliana	cis-acting element involved in the abscisic acid responsiveness
Gh_A08G281100.1	ABRE	ACGTG	1680	5	+	Arabidopsis thaliana	cis-acting element involved in the abscisic acid responsiveness
Gh_A08G281100.1	TGACG-motif	TGACG	325	5	-	Hordeum vulgare	cis-acting regulatory element involved in the MeJA-responsiveness
Gh_A08G281100.1	TGACG-motif	TGACG	1386	5	-	Hordeum vulgare	cis-acting regulatory element involved in the MeJA-responsiveness
Gh_A08G281100.1	CGTCA-motif	CGTCA	325	5	+	Hordeum vulgare	cis-acting regulatory element involved in the MeJA-responsiveness
Gh_A08G281100.1	CGTCA-motif	CGTCA	1386	5	+	Hordeum vulgare	cis-acting regulatory element involved in the MeJA-responsiveness
Gh_A08G281100.1	ERE	ATTTCATA	205	8	+	Nicotiana glutinos
Gh_A08G281100.1	ERE	ATTTCATA	1006	8	+	Nicotiana glutinos
Gh_A08G281100.1	P-box	CCTTTTG	791	7	-	Oryza sativa	gibberellin-responsive element
Gh_A09G173100.1	TGA-element	AACGAC	771	6	-	Brassica oleracea	auxin-responsive element
Gh_A09G173100.1	CGTCA-motif	CGTCA	387	5	-	Hordeum vulgare	cis-acting regulatory element involved in the MeJA-responsiveness
Gh_A09G173100.1	CGTCA-motif	CGTCA	1802	5	-	Hordeum vulgare	cis-acting regulatory element involved in the MeJA-responsiveness
Gh_A09G173100.1	TGACG-motif	TGACG	387	5	+	Hordeum vulgare	cis-acting regulatory element involved in the MeJA-responsiveness
Gh_A09G173100.1	TGACG-motif	TGACG	1802	5	+	Hordeum vulgare	cis-acting regulatory element involved in the MeJA-responsiveness
Gh_A09G173100.1	ABRE	AACCCGG	1751	7	+	Arabidopsis thaliana	cis-acting element involved in the abscisic acid responsiveness
Gh_A09G173100.1	ERE	ATTTTAAA	9	8	-	Nicotiana glutinos
Gh_A09G173100.1	ERE	ATTTTAAA	1273	8	+	Nicotiana glutinos
Gh_A09G187600.1	ABRE	CGTACGTGCA	1773	9	+	Hordeum vulgare	cis-acting element involved in the abscisic acid responsiveness
Gh_A09G187600.1	ABRE	ACGTG	1776	5	+	Arabidopsis thaliana	cis-acting element involved in the abscisic acid responsiveness
Gh_A09G187600.1	ABRE	CGTACGTGCA	1781	9	+	Hordeum vulgare	cis-acting element involved in the abscisic acid responsiveness
Gh_A09G187600.1	TCA-element	CCATCTTTTT	716	9	+	Nicotiana tabacum	cis-acting element involved in salicylic acid responsiveness
Gh_A09G187600.1	TATC-box	TATCCCA	954	7	+	Oryza sativa	cis-acting element involved in gibberellin-responsiveness
Gh_A09G187600.1	ERE	ATTTTAAA	542	8	-	Nicotiana glutinos
Gh_A09G187600.1	ERE	ATTTTAAA	1193	8	-	Nicotiana glutinos
Gh_A09G187600.1	ERE	ATTTTAAA	1557	8	+	Nicotiana glutinos
Gh_A09G247600.1	TCA-element	CCATCTTTTT	797	9	+	Nicotiana tabacum	cis-acting element involved in salicylic acid responsiveness
Gh_A09G247600.1	ABRE	AACCCGG	177	7	-	Arabidopsis thaliana	cis-acting element involved in the abscisic acid responsiveness
Gh_A09G247600.1	ABRE	ACGTG	607	5	+	Arabidopsis thaliana	cis-acting element involved in the abscisic acid responsiveness
Gh_A09G247600.1	ABRE	ACGTG	659	5	+	Arabidopsis thaliana	cis-acting element involved in the abscisic acid responsiveness
Gh_A09G247600.1	TGACG-motif	TGACG	657	5	+	Hordeum vulgare	cis-acting regulatory element involved in the MeJA-responsiveness
Gh_A09G247600.1	TGACG-motif	TGACG	1296	5	-	Hordeum vulgare	cis-acting regulatory element involved in the MeJA-responsiveness
Gh_A09G247600.1	CGTCA-motif	CGTCA	657	5	-	Hordeum vulgare	cis-acting regulatory element involved in the MeJA-responsiveness
Gh_A09G247600.1	CGTCA-motif	CGTCA	1296	5	+	Hordeum vulgare	cis-acting regulatory element involved in the MeJA-responsiveness
Gh_A09G247600.1	ERE	ATTTTAAA	679	8	+	Nicotiana glutinos
Gh_A10G049300.1	TATC-box	TATCCCA	1580	7	+	Oryza sativa	cis-acting element involved in gibberellin-responsiveness
Gh_A10G049300.1	P-box	CCTTTTG	634	7	-	Oryza sativa	gibberellin-responsive element
Gh_A10G049300.1	GARE-motif	TCTGTTG	658	7	-	Brassica oleracea	gibberellin-responsive element
Gh_A10G049300.1	ABRE	ACGTG	183	5	+	Arabidopsis thaliana	cis-acting element involved in the abscisic acid responsiveness
Gh_A10G049300.1	ABRE	AACCCGG	291	7	-	Arabidopsis thaliana	cis-acting element involved in the abscisic acid responsiveness
Gh_A10G049300.1	ABRE	ACGTG	941	5	-	Arabidopsis thaliana	cis-acting element involved in the abscisic acid responsiveness
Gh_A10G049300.1	ERE	ATTTTAAA	1443	8	+	Nicotiana glutinos
Gh_A10G248000.1	TCA-element	TCAGAAGAGG	1422	9	-	Brassica oleracea	cis-acting element involved in salicylic acid responsiveness
Gh_A10G248000.1	TATC-box	TATCCCA	1328	7	+	Oryza sativa	cis-acting element involved in gibberellin-responsiveness
Gh_A10G248000.1	GARE-motif	TCTGTTG	883	7	+	Brassica oleracea	gibberellin-responsive element
Gh_A10G248000.1	CGTCA-motif	CGTCA	98	5	-	Hordeum vulgare	cis-acting regulatory element involved in the MeJA-responsiveness
Gh_A10G248000.1	CGTCA-motif	CGTCA	1877	5	+	Hordeum vulgare	cis-acting regulatory element involved in the MeJA-responsiveness
Gh_A10G248000.1	TGACG-motif	TGACG	98	5	+	Hordeum vulgare	cis-acting regulatory element involved in the MeJA-responsiveness
Gh_A10G248000.1	TGACG-motif	TGACG	1877	5	-	Hordeum vulgare	cis-acting regulatory element involved in the MeJA-responsiveness
Gh_A10G248000.1	ABRE	TACGGTC	565	7	+	Arabidopsis thaliana	cis-acting element involved in the abscisic acid responsiveness
Gh_A10G248000.1	ERE	ATTTTAAA	1769	8	+	Nicotiana glutinos
Gh_A11G031900.1	ABRE	ACGTG	34	5	-	Arabidopsis thaliana	cis-acting element involved in the abscisic acid responsiveness
Gh_A11G031900.1	ABRE	ACGTG	1515	5	-	Arabidopsis thaliana	cis-acting element involved in the abscisic acid responsiveness
Gh_A11G031900.1	CGTCA-motif	CGTCA	36	5	+	Hordeum vulgare	cis-acting regulatory element involved in the MeJA-responsiveness
Gh_A11G031900.1	TGACG-motif	TGACG	36	5	-	Hordeum vulgare	cis-acting regulatory element involved in the MeJA-responsiveness
Gh_A11G135200.1	TGACG-motif	TGACG	1278	5	+	Hordeum vulgare	cis-acting regulatory element involved in the MeJA-responsiveness
Gh_A11G135200.1	TGACG-motif	TGACG	1287	5	+	Hordeum vulgare	cis-acting regulatory element involved in the MeJA-responsiveness
Gh_A11G135200.1	TGACG-motif	TGACG	1993	5	-	Hordeum vulgare	cis-acting regulatory element involved in the MeJA-responsiveness
Gh_A11G135200.1	ABRE	ACGTG	1289	5	+	Arabidopsis thaliana	cis-acting element involved in the abscisic acid responsiveness
Gh_A11G135200.1	ABRE	CACGTG	1569	6	-	Arabidopsis thaliana	cis-acting element involved in the abscisic acid responsiveness
Gh_A11G135200.1	ABRE	ACGTG	1570	5	+	Arabidopsis thaliana	cis-acting element involved in the abscisic acid responsiveness
Gh_A11G135200.1	ERE	ATTTTAAA	388	8	-	Nicotiana glutinos
Gh_A13G095600.1	TGA-element	AACGAC	1094	6	-	Brassica oleracea	auxin-responsive element
Gh_A13G095600.1	ABRE	CACGTG	21	6	+	Arabidopsis thaliana	cis-acting element involved in the abscisic acid responsiveness
Gh_A13G095600.1	ABRE	ACGTG	22	5	+	Arabidopsis thaliana	cis-acting element involved in the abscisic acid responsiveness
Gh_A13G095600.1	ABRE	CACGTG	194	6	+	Arabidopsis thaliana	cis-acting element involved in the abscisic acid responsiveness
Gh_A13G095600.1	ABRE	ACGTG	195	5	+	Arabidopsis thaliana	cis-acting element involved in the abscisic acid responsiveness
Gh_A13G095600.1	ERE	ATTTTAAA	60	8	+	Nicotiana glutinos
Gh_A13G095600.1	ERE	ATTTTAAA	62	8	-	Nicotiana glutinos
Gh_A13G095600.1	ERE	ATTTTAAA	83	8	-	Nicotiana glutinos
Gh_A13G095600.1	ERE	ATTTTAAA	152	8	+	Nicotiana glutinos
Gh_A13G095600.1	ERE	ATTTTAAA	899	8	+	Nicotiana glutinos
Gh_A13G095600.1	ERE	ATTTTAAA	963	8	+	Nicotiana glutinos
Gh_A13G095600.1	ERE	ATTTCATA	1461	8	+	Nicotiana glutinos
Gh_A13G095600.1	ERE	ATTTTAAA	1673	8	-	Nicotiana glutinos
Gh_A13G220200.1	ABRE	ACGTG	1970	5	-	Arabidopsis thaliana	cis-acting element involved in the abscisic acid responsiveness
Gh_A13G220200.1	ERE	ATTTTAAA	669	8	+	Nicotiana glutinos
Gh_A13G220200.1	ERE	ATTTTAAA	1354	8	-	Nicotiana glutinos
Gh_A13G220200.1	ERE	ATTTTAAA	1422	8	+	Nicotiana glutinos
Gh_D01G252300.1	ABRE	ACGTG	635	5	+	Arabidopsis thaliana	cis-acting element involved in the abscisic acid responsiveness
Gh_D01G252300.1	ABRE	ACGTG	955	5	-	Arabidopsis thaliana	cis-acting element involved in the abscisic acid responsiveness
Gh_D01G252300.1	CGTCA-motif	CGTCA	1417	5	-	Hordeum vulgare	cis-acting regulatory element involved in the MeJA-responsiveness
Gh_D01G252300.1	TGACG-motif	TGACG	1417	5	+	Hordeum vulgare	cis-acting regulatory element involved in the MeJA-responsiveness
Gh_D01G252300.1	P-box	CCTTTTG	1831	7	-	Oryza sativa	gibberellin-responsive element
Gh_D01G252300.1	ERE	ATTTTAAA	1649	8	-	Nicotiana glutinos
Gh_D03G062200.1	TGACG-motif	TGACG	207	5	-	Hordeum vulgare	cis-acting regulatory element involved in the MeJA-responsiveness
Gh_D03G062200.1	TGACG-motif	TGACG	904	5	+	Hordeum vulgare	cis-acting regulatory element involved in the MeJA-responsiveness
Gh_D03G062200.1	TGACG-motif	TGACG	907	5	-	Hordeum vulgare	cis-acting regulatory element involved in the MeJA-responsiveness
Gh_D03G062200.1	CGTCA-motif	CGTCA	207	5	+	Hordeum vulgare	cis-acting regulatory element involved in the MeJA-responsiveness
Gh_D03G062200.1	CGTCA-motif	CGTCA	904	5	-	Hordeum vulgare	cis-acting regulatory element involved in the MeJA-responsiveness
Gh_D03G062200.1	CGTCA-motif	CGTCA	907	5	+	Hordeum vulgare	cis-acting regulatory element involved in the MeJA-responsiveness
Gh_D03G062200.1	GARE-motif	TCTGTTG	1614	7	-	Brassica oleracea	gibberellin-responsive element
Gh_D03G062200.1	P-box	CCTTTTG	964	7	+	Oryza sativa	gibberellin-responsive element
Gh_D03G062200.1	P-box	CCTTTTG	1233	7	+	Oryza sativa	gibberellin-responsive element
Gh_D03G062200.1	P-box	CCTTTTG	1248	7	-	Oryza sativa	gibberellin-responsive element
Gh_D03G062200.1	P-box	CCTTTTG	1400	7	-	Oryza sativa	gibberellin-responsive element
Gh_D03G062200.1	TCA-element	CCATCTTTTT	795	9	-	Nicotiana tabacum	cis-acting element involved in salicylic acid responsiveness
Gh_D03G062200.1	TCA-element	CCATCTTTTT	1661	9	-	Nicotiana tabacum	cis-acting element involved in salicylic acid responsiveness
Gh_D04G143000.1	ABRE	AACCCGG	1688	7	+	Arabidopsis thaliana	cis-acting element involved in the abscisic acid responsiveness
Gh_D04G143000.1	ABRE	ACGTG	1850	5	-	Arabidopsis thaliana	cis-acting element involved in the abscisic acid responsiveness
Gh_D04G143000.1	ERE	ATTTTAAA	13	8	+	Nicotiana glutinos
Gh_D04G143000.1	ERE	ATTTTAAA	374	8	+	Nicotiana glutinos
Gh_D04G143000.1	ERE	ATTTTAAA	624	8	-	Nicotiana glutinos
Gh_D04G143000.1	ERE	ATTTTAAA	1184	8	+	Nicotiana glutinos
Gh_D05G353900.1	TCA-element	CCATCTTTTT	858	9	+	Nicotiana tabacum	cis-acting element involved in salicylic acid responsiveness
Gh_D05G353900.1	ERE	ATTTTAAA	1583	8	+	Nicotiana glutinos
Gh_D05G353900.1	ERE	ATTTTAAA	1685	8	-	Nicotiana glutinos
Gh_D05G353900.1	ERE	ATTTTAAA	1722	8	+	Nicotiana glutinos
Gh_D05G353900.1	ERE	ATTTTAAA	1882	8	+	Nicotiana glutinos
Gh_D05G353900.1	ERE	ATTTTAAA	1889	8	+	Nicotiana glutinos
Gh_D06G190300.1	CGTCA-motif	CGTCA	1783	5	-	Hordeum vulgare	cis-acting regulatory element involved in the MeJA-responsiveness
Gh_D06G190300.1	TGACG-motif	TGACG	1783	5	+	Hordeum vulgare	cis-acting regulatory element involved in the MeJA-responsiveness
Gh_D06G190300.1	TATC-box	TATCCCA	1613	7	+	Oryza sativa	cis-acting element involved in gibberellin-responsiveness
Gh_D06G190300.1	TCA-element	CCATCTTTTT	323	9	-	Nicotiana tabacum	cis-acting element involved in salicylic acid responsiveness
Gh_D06G190300.1	ERE	ATTTTAAA	1535	8	+	Nicotiana glutinos
Gh_D06G190300.1	ERE	ATTTTAAA	1712	8	+	Nicotiana glutinos
Gh_D07G232500.1	ABRE	CACGTG	949	6	+	Arabidopsis thaliana	cis-acting element involved in the abscisic acid responsiveness
Gh_D07G232500.1	ABRE	ACGTG	950	5	+	Arabidopsis thaliana	cis-acting element involved in the abscisic acid responsiveness
Gh_D07G232500.1	TGACG-motif	TGACG	719	5	-	Hordeum vulgare	cis-acting regulatory element involved in the MeJA-responsiveness
Gh_D07G232500.1	TGACG-motif	TGACG	1471	5	-	Hordeum vulgare	cis-acting regulatory element involved in the MeJA-responsiveness
Gh_D07G232500.1	GARE-motif	TCTGTTG	413	7	-	Brassica oleracea	gibberellin-responsive element
Gh_D07G232500.1	CGTCA-motif	CGTCA	719	5	+	Hordeum vulgare	cis-acting regulatory element involved in the MeJA-responsiveness
Gh_D07G232500.1	CGTCA-motif	CGTCA	1471	5	+	Hordeum vulgare	cis-acting regulatory element involved in the MeJA-responsiveness
Gh_D07G232500.1	TGA-element	AACGAC	1790	6	-	Brassica oleracea	auxin-responsive element
Gh_D07G232500.1	TATC-box	TATCCCA	783	7	-	Oryza sativa	cis-acting element involved in gibberellin-responsiveness
Gh_D07G232500.1	ERE	ATTTCATA	887	8	-	Nicotiana glutinos
Gh_D07G232500.1	ERE	ATTTCATA	1272	8	+	Nicotiana glutinos
Gh_D07G232500.1	ERE	ATTTTAAA	1677	8	-	Nicotiana glutinos
Gh_D08G031300.1	TGACG-motif	TGACG	644	5	-	Hordeum vulgare	cis-acting regulatory element involved in the MeJA-responsiveness
Gh_D08G031300.1	TGACG-motif	TGACG	1336	5	-	Hordeum vulgare	cis-acting regulatory element involved in the MeJA-responsiveness
Gh_D08G031300.1	TGACG-motif	TGACG	1344	5	-	Hordeum vulgare	cis-acting regulatory element involved in the MeJA-responsiveness
Gh_D08G031300.1	TGACG-motif	TGACG	1372	5	-	Hordeum vulgare	cis-acting regulatory element involved in the MeJA-responsiveness
Gh_D08G031300.1	CGTCA-motif	CGTCA	644	5	+	Hordeum vulgare	cis-acting regulatory element involved in the MeJA-responsiveness
Gh_D08G031300.1	CGTCA-motif	CGTCA	1336	5	+	Hordeum vulgare	cis-acting regulatory element involved in the MeJA-responsiveness
Gh_D08G031300.1	CGTCA-motif	CGTCA	1344	5	+	Hordeum vulgare	cis-acting regulatory element involved in the MeJA-responsiveness
Gh_D08G031300.1	CGTCA-motif	CGTCA	1372	5	+	Hordeum vulgare	cis-acting regulatory element involved in the MeJA-responsiveness
Gh_D08G031300.1	ABRE	ACGTG	634	5	-	Arabidopsis thaliana	cis-acting element involved in the abscisic acid responsiveness
Gh_D08G031300.1	ABRE	CACGTG	1152	6	-	Arabidopsis thaliana	cis-acting element involved in the abscisic acid responsiveness
Gh_D08G031300.1	ABRE	ACGTG	1153	5	+	Arabidopsis thaliana	cis-acting element involved in the abscisic acid responsiveness
Gh_D08G031300.1	ABRE	ACGTG	1165	5	+	Arabidopsis thaliana	cis-acting element involved in the abscisic acid responsiveness
Gh_D08G031300.1	TGA-element	AACGAC	1992	6	+	Brassica oleracea	auxin-responsive element
Gh_D08G031300.1	ERE	ATTTTAAA	613	8	-	Nicotiana glutinos
Gh_D08G031300.1	ERE	ATTTCATA	751	8	+	Nicotiana glutinos
Gh_D08G031300.1	ERE	ATTTTAAA	859	8	+	Nicotiana glutinos
Gh_D08G031300.1	ERE	ATTTTAAA	1222	8	-	Nicotiana glutinos
Gh_D08G031300.1	ERE	ATTTTAAA	1228	8	+	Nicotiana glutinos
Gh_D08G031300.1	ERE	ATTTTAAA	1553	8	-	Nicotiana glutinos
Gh_D08G223400.1	ABRE	CACGTG	1800	6	-	Arabidopsis thaliana	cis-acting element involved in the abscisic acid responsiveness
Gh_D08G223400.1	ABRE	ACGTG	1801	5	+	Arabidopsis thaliana	cis-acting element involved in the abscisic acid responsiveness
Gh_D08G223400.1	TCA-element	CCATCTTTTT	103	9	-	Nicotiana tabacum	cis-acting element involved in salicylic acid responsiveness
Gh_D08G223400.1	TCA-element	CCATCTTTTT	190	9	-	Nicotiana tabacum	cis-acting element involved in salicylic acid responsiveness
Gh_D08G223400.1	ERE	ATTTTAAA	272	8	-	Nicotiana glutinos
Gh_D08G223400.1	ERE	ATTTTAAA	581	8	+	Nicotiana glutinos
Gh_D08G223400.1	ERE	ATTTTAAA	632	8	-	Nicotiana glutinos
Gh_D08G223400.1	ERE	ATTTTAAA	1044	8	+	Nicotiana glutinos
Gh_D08G271500.1	SARE	TTCGACCATCTT	1365	11	-	Nicotiana tabacum	cis-acting element involved in salicylic acid responsiveness
Gh_D08G271500.1	TATC-box	TATCCCA	284	7	-	Oryza sativa	cis-acting element involved in gibberellin-responsiveness
Gh_D08G271500.1	TCA-element	CCATCTTTTT	1923	9	+	Nicotiana tabacum	cis-acting element involved in salicylic acid responsiveness
Gh_D08G271500.1	ABRE	ACGTG	397	5	-	Arabidopsis thaliana	cis-acting element involved in the abscisic acid responsiveness
Gh_D08G271500.1	ABRE	ACGTG	1795	5	+	Arabidopsis thaliana	cis-acting element involved in the abscisic acid responsiveness
Gh_D08G271500.1	P-box	CCTTTTG	878	7	-	Oryza sativa	gibberellin-responsive element
Gh_D08G271500.1	CGTCA-motif	CGTCA	399	5	+	Hordeum vulgare	cis-acting regulatory element involved in the MeJA-responsiveness
Gh_D08G271500.1	CGTCA-motif	CGTCA	1501	5	+	Hordeum vulgare	cis-acting regulatory element involved in the MeJA-responsiveness
Gh_D08G271500.1	TGACG-motif	TGACG	399	5	-	Hordeum vulgare	cis-acting regulatory element involved in the MeJA-responsiveness
Gh_D08G271500.1	TGACG-motif	TGACG	1501	5	-	Hordeum vulgare	cis-acting regulatory element involved in the MeJA-responsiveness
Gh_D08G271500.1	ERE	ATTTCATA	1091	8	+	Nicotiana glutinos
Gh_D09G164300.1	TGACG-motif	TGACG	1801	5	+	Hordeum vulgare	cis-acting regulatory element involved in the MeJA-responsiveness
Gh_D09G164300.1	CGTCA-motif	CGTCA	1801	5	-	Hordeum vulgare	cis-acting regulatory element involved in the MeJA-responsiveness
Gh_D09G164300.1	ABRE	AACCCGG	70	7	+	Arabidopsis thaliana	cis-acting element involved in the abscisic acid responsiveness
Gh_D09G164300.1	ABRE	TACGGTC	1620	7	-	Arabidopsis thaliana	cis-acting element involved in the abscisic acid responsiveness
Gh_D09G164300.1	ABRE	AACCCGG	1750	7	+	Arabidopsis thaliana	cis-acting element involved in the abscisic acid responsiveness
Gh_D09G164300.1	ERE	ATTTTAAA	742	8	+	Nicotiana glutinos
Gh_D09G164300.1	ERE	ATTTTAAA	1174	8	+	Nicotiana glutinos
Gh_D09G164300.1	ERE	ATTTTAAA	1176	8	-	Nicotiana glutinos
Gh_D09G164300.1	ERE	ATTTTAAA	1234	8	+	Nicotiana glutinos
Gh_D09G164300.1	ERE	ATTTTAAA	1236	8	-	Nicotiana glutinos
Gh_D09G179300.1	ABRE	ACGTG	385	5	-	Arabidopsis thaliana	cis-acting element involved in the abscisic acid responsiveness
Gh_D09G179300.1	ABRE	CGTACGTGCA	1773	9	+	Hordeum vulgare	cis-acting element involved in the abscisic acid responsiveness
Gh_D09G179300.1	ABRE	ACGTG	1776	5	+	Arabidopsis thaliana	cis-acting element involved in the abscisic acid responsiveness
Gh_D09G179300.1	ABRE	CGTACGTGCA	1781	9	+	Hordeum vulgare	cis-acting element involved in the abscisic acid responsiveness
Gh_D09G179300.1	P-box	CCTTTTG	1498	7	+	Oryza sativa	gibberellin-responsive element
Gh_D09G179300.1	TGACG-motif	TGACG	387	5	-	Hordeum vulgare	cis-acting regulatory element involved in the MeJA-responsiveness
Gh_D09G179300.1	CGTCA-motif	CGTCA	387	5	+	Hordeum vulgare	cis-acting regulatory element involved in the MeJA-responsiveness
Gh_D09G179300.1	TATC-box	TATCCCA	960	7	+	Oryza sativa	cis-acting element involved in gibberellin-responsiveness
Gh_D09G179300.1	ERE	ATTTTAAA	1197	8	-	Nicotiana glutinos
Gh_D09G238600.1	TCA-element	CCATCTTTTT	69	9	+	Nicotiana tabacum	cis-acting element involved in salicylic acid responsiveness
Gh_D09G238600.1	ABRE	ACGTG	1278	5	-	Arabidopsis thaliana	cis-acting element involved in the abscisic acid responsiveness
Gh_D09G238600.1	ERE	ATTTTAAA	1842	8	+	Nicotiana glutinos
Gh_D10G062400.1	ABRE	CGCACGTGTC	308	9	+	Hordeum vulgare	cis-acting element involved in the abscisic acid responsiveness
Gh_D10G062400.1	ABRE	CACGTG	310	6	+	Arabidopsis thaliana	cis-acting element involved in the abscisic acid responsiveness
Gh_D10G062400.1	ABRE	ACGTG	311	5	+	Arabidopsis thaliana	cis-acting element involved in the abscisic acid responsiveness
Gh_D10G062400.1	ABRE	ACGTG	947	5	-	Arabidopsis thaliana	cis-acting element involved in the abscisic acid responsiveness
Gh_D10G062400.1	GARE-motif	TCTGTTG	665	7	-	Brassica oleracea	gibberellin-responsive element
Gh_D10G062400.1	P-box	CCTTTTG	641	7	-	Oryza sativa	gibberellin-responsive element
Gh_D10G062400.1	TCA-element	CCATCTTTTT	472	9	+	Nicotiana tabacum	cis-acting element involved in salicylic acid responsiveness
Gh_D10G280100.1	TGACG-motif	TGACG	156	5	+	Hordeum vulgare	cis-acting regulatory element involved in the MeJA-responsiveness
Gh_D10G280100.1	TGACG-motif	TGACG	1877	5	-	Hordeum vulgare	cis-acting regulatory element involved in the MeJA-responsiveness
Gh_D10G280100.1	CGTCA-motif	CGTCA	156	5	-	Hordeum vulgare	cis-acting regulatory element involved in the MeJA-responsiveness
Gh_D10G280100.1	CGTCA-motif	CGTCA	1877	5	+	Hordeum vulgare	cis-acting regulatory element involved in the MeJA-responsiveness
Gh_D10G280100.1	GARE-motif	TCTGTTG	883	7	+	Brassica oleracea	gibberellin-responsive element
Gh_D10G280100.1	GARE-motif	TCTGTTG	1109	7	-	Brassica oleracea	gibberellin-responsive element
Gh_D10G280100.1	ABRE	TACGGTC	623	7	+	Arabidopsis thaliana	cis-acting element involved in the abscisic acid responsiveness
Gh_D11G032300.1	GARE-motif	TCTGTTG	1221	7	+	Brassica oleracea	gibberellin-responsive element
Gh_D11G032300.1	P-box	CCTTTTG	1070	7	+	Oryza sativa	gibberellin-responsive element
Gh_D11G032300.1	ABRE	ACGTG	694	5	+	Arabidopsis thaliana	cis-acting element involved in the abscisic acid responsiveness
Gh_D11G032300.1	TCA-element	CCATCTTTTT	1808	9	-	Nicotiana tabacum	cis-acting element involved in salicylic acid responsiveness
Gh_D11G032300.1	ERE	ATTTTAAA	169	8	+	Nicotiana glutinos
Gh_D11G032300.1	ERE	ATTTCATA	1429	8	-	Nicotiana glutinos
Gh_D11G032300.1	ERE	ATTTCATA	1645	8	-	Nicotiana glutinos
Gh_D11G136100.1	CGTCA-motif	CGTCA	219	5	+	Hordeum vulgare	cis-acting regulatory element involved in the MeJA-responsiveness
Gh_D11G136100.1	CGTCA-motif	CGTCA	405	5	+	Hordeum vulgare	cis-acting regulatory element involved in the MeJA-responsiveness
Gh_D11G136100.1	CGTCA-motif	CGTCA	979	5	-	Hordeum vulgare	cis-acting regulatory element involved in the MeJA-responsiveness
Gh_D11G136100.1	TGACG-motif	TGACG	219	5	-	Hordeum vulgare	cis-acting regulatory element involved in the MeJA-responsiveness
Gh_D11G136100.1	TGACG-motif	TGACG	405	5	-	Hordeum vulgare	cis-acting regulatory element involved in the MeJA-responsiveness
Gh_D11G136100.1	TGACG-motif	TGACG	979	5	+	Hordeum vulgare	cis-acting regulatory element involved in the MeJA-responsiveness
Gh_D11G136100.1	ERE	ATTTTAAA	512	8	-	Nicotiana glutinos
Gh_D11G136100.1	ERE	ATTTTAAA	716	8	+	Nicotiana glutinos
Gh_D11G280400.1	GARE-motif	TCTGTTG	215	7	-	Brassica oleracea	gibberellin-responsive element
Gh_D11G280400.1	TATC-box	TATCCCA	104	7	+	Oryza sativa	cis-acting element involved in gibberellin-responsiveness
Gh_D11G280400.1	ERE	ATTTTAAA	662	8	+	Nicotiana glutinos
Gh_D11G280400.1	ERE	ATTTTAAA	691	8	+	Nicotiana glutinos
Gh_D11G280400.1	ERE	ATTTTAAA	1452	8	+	Nicotiana glutinos
Gh_D11G280400.1	ERE	ATTTTAAA	1557	8	+	Nicotiana glutinos
Gh_D13G107200.1	ABRE	CACGTG	143	6	+	Arabidopsis thaliana	cis-acting element involved in the abscisic acid responsiveness
Gh_D13G107200.1	ABRE	ACGTG	144	5	+	Arabidopsis thaliana	cis-acting element involved in the abscisic acid responsiveness
Gh_D13G107200.1	ABRE	CACGTG	155	6	+	Arabidopsis thaliana	cis-acting element involved in the abscisic acid responsiveness
Gh_D13G107200.1	ABRE	ACGTG	156	5	+	Arabidopsis thaliana	cis-acting element involved in the abscisic acid responsiveness
Gh_D13G107200.1	ABRE	ACGTG	667	5	-	Arabidopsis thaliana	cis-acting element involved in the abscisic acid responsiveness
Gh_D13G107200.1	ABRE	GACACGTGGC	755	9	+	Triticum aestivum	cis-acting element involved in the abscisic acid responsiveness
Gh_D13G107200.1	ABRE	CACGTG	757	6	+	Arabidopsis thaliana	cis-acting element involved in the abscisic acid responsiveness
Gh_D13G107200.1	ABRE	ACGTG	758	5	+	Arabidopsis thaliana	cis-acting element involved in the abscisic acid responsiveness
Gh_D13G107200.1	ERE	ATTTTAAA	33	8	-	Nicotiana glutinos
Gh_D13G107200.1	ERE	ATTTTAAA	100	8	+	Nicotiana glutinos
Gh_D13G107200.1	ERE	ATTTTAAA	851	8	+	Nicotiana glutinos
Gh_D13G107200.1	ERE	ATTTCATA	1419	8	+	Nicotiana glutinos
Gh_D13G223400.1	TCA-element	CCATCTTTTT	947	9	-	Nicotiana tabacum	cis-acting element involved in salicylic acid responsiveness
Gh_D13G223400.1	ERE	ATTTTAAA	658	8	+	Nicotiana glutinos
Gh_D13G223400.1	ERE	ATTTCATA	1069	8	+	Nicotiana glutinos
Gh_D13G223400.1	ERE	ATTTTAAA	1452	8	-	Nicotiana glutinos
